# Supplementary material for: Genome-Wide Analysis of Oxidosqualene Cyclase Genes in Artemisia annua: Evolution, Expression, and Potential Roles in Triterpenoid Biosynthesis
Source: Curr Issues Mol Biol. 2025 Jul 14;47(7):545. doi: 10.3390/cimb47070545 (PMC12293385; doi:10.3390/cimb47070545)
Supplement: Supplementary file 1 [file cimb-47-00545-s001.zip]

Archive with 4 entries (4 files):
- DataS1 24 CDS sequences of  AaOSC genes in Artemisia annua L.xlsx
- DataS2 Physical and chemical characteristics of the AaOSCs.xlsx
- TableS1 Information on the OSC genes of other plants within the OSC phylogenetic tree.xlsx
- TableS2 Expression data for AaOSC genes under UV stress.xlsx
