# Supplementary material for: Genome-Wide Analysis of Oxidosqualene Cyclase Genes in Artemisia annua: Evolution, Expression, and Potential Roles in Triterpenoid Biosynthesis
Source: Curr Issues Mol Biol. 2025 Jul 14;47(7):545. doi: 10.3390/cimb47070545 (PMC12293385; doi:10.3390/cimb47070545)
Supplement: Supplementary file 1 [file cimb-47-00545-s001.zip › DataS1 24 CDS sequences of AaOSC genes in Artemisia annua L.xlsx]

## Sheet: Sheet1
ID	Chr	Sequence
CTI12_AA283780	PKPP01003148.1	MWKLKVAEGNDPYLFSTNNFVGRQIWEFDPSAGSPVERQEVEDARQQFKNNRREGVHPCGDLLMRIQLIKENGIDVLSIPPVRLGENEDVNYDAVTTTVKKALRLNRAIQAKDGHWPAENAGPMFFTPPLLIAMYISGTINTHLTKEHRTEMIRYIYNHQNEDGGWGFYIEGHSTMIGSALSYVALRLLGEGPDDGNGAVDSARKWILDHGGAASIPSWGKTYLSVLGVYEWEGCNPLPPEFWLFPEALPFHPAKMWCYCRTTYMPMSYLYGRKYHGPITDLVLQLRQEIHPIPYHEINWNKQRHNCCKEDLYYPHSTVQDLLWDGLHYLSEPILKYWPFTKLRERGLKRAVELMRYGAEESRYMTIGCVEKSLQMMCWWAENPNGDEFKHHLARVPDY…
CTI12_AA207660	PKPP01009591.1	MWKLRIGEKNGNLTTVLDGNGDEYLFSTNNFVGRQIWEFDPDAGTQQEREEVERLREQFLVNKKKLNIHCCGDLLMRSQLIKESGIIDLMSEPPVRLGDEEDVNYEAVTTAVKKAVRLNRAIQAWDGHWPAENAGPLFFTPPLIIALYISGTLDTILTKEHKKEMIRYMYIHQNEDGGWGFYISGKSTMIGSALNYVALRLLGEASPDDDIDGDGALARGRRWILDHGGATSIPSWGKVYLSVLGVYEWDGCNPLPPEFWLFPSFLPYHPAKMWCYCRTTYMPFSHLYGKRYRGPITDLVVSIRKEIHTLPYHQIDWNKQRHNCCKEDLYYPHSFIQDLLWDSLNYFCEPIIRKWPFNKLREKGLKRVYDLMRYGAEEGRYMAQGCVDKARALQIMSFY…
CTI12_AA045070	PKPP01000209.1	MWRLKIADGGNNNPYLYSTNNFVGRQTWEFDPNYGTQEERDEVEQARLHFWNHRHDVKACSDVLWRMQFIREKQFKQTIPQVKIEDGEEISYEKVTATLMRSVRLISALQADDGHWPAESSGPNYFIQPLVMCLYITGHLNSVFTMEHRKEILRYLYCHQNEDGGWGFHIEGHSTMFGTVLSYICMRLLGEGCDGGLDGACTKARKWILDHGSATAIPSWGKTWLSVLGVCEWSGSNPMPPEFWIFPSFLPMHPGDRFGDFLFWHVSLAKMWCYTRLIYMPMSYLYGRRFVGPITPLIIQLRDELYTQPYSEISWKSIRHVCAKEDLYYPHPMMQDLIWDSLYIFTEPLFIRWPFNKLRKKALETTMNHIHYEDENSRYITIGSVEKALCMLACWIEDP…
CTI12_AA080300	PKPP01000467.1	MKKSQVQEEKDDDEVVVKASLKKALRFYSTLQGEDGSWPADYGGPLFLLPGLVIGLHVMGAKDAVLSVEHQREIRRYLYNHQEDLYYPHPMIQDIIWGGLHKFAEPILMRWPFSKLRKKALDTVMEHIHYEDENTRYICIGPVNKGYNGSQLWDAVFAVQAISATKLVKEYGHMLEKAHNFIKNSQIRENSSGHIKFWYRHITCGGWPFSTPDNGWPVSDCTAEALKTVLMLSQMPCDIVGPAIAPERLYDAVHLLLTLQNENGGFSSYEPMRSYPWLEVINPAETFGDIIVDYQYVECTSAVVQGLTSFMKLYPSHKREEIQACVDKAITFIENMQLPDGVYEWMGNNPLPPEMWLLPYFVPLHPGRMWCHTRMVYLPMSYLYGKRFVGPMSFTVLSL…
CTI12_AA467020	PKPP01008295.1	MGLWKNVLRWNRLVLIFGIIDTKLRLVVMSFGTCGTEKGFKQTIPQVKIEDGEDISYEKATITLRRTVRLFAALQADDGHWPAEIAGPLYFMQPLVFCFYITGHLDIVFPAEYRKEILRYLYCHQNEDGGWGFHIEGHSTMFCTTLSYICMRLLGEGPDGGLNGACTIARKWILDHGSVTSIPSWGKTWLSILGVCDWAGTNPMPPEFWMLPSFLPMHPDSQSHRVFADIVIEHEYVECTTSAMQALVLFKKFYPERKRKEIDSFLKSSSGYVERIQMRDGTVTGVCALHTVQWFALGGLAAVGKPYENCPAIRKAVKFLLETQLEDGGWGESYKSCPEKKYIPLEGGRSNLVHTAWAMIGLIHSRQVERDATPLHRAAKLLINSQLENGDFPQQIDQD…
CTI12_AA475450	PKPP01008713.1	MWKLKIAEGNDPYLFSTNNFVGRQIWEFHPNAGTPEEKQQVGKARQYFLNRQKEGYQASSDLLMQIQMIKESGIDLLSIPPTRLSEEEEVNYEAVTTAVKKAVRLHRAIQAKDGHWPAENAGALFYLPPLLIVLYISGTINTHLSDEHKREMKRFIYNHQNDDGGWGFHIEGHSTMIGSALNYISLRLLGEGPDDKNGAVERGRKWILDHGGATSVPSWGKIYLSVLGVYEWEGCNPIPPEFWIFPEVFPFHPAKMWCYCRTAYLPMSYLYGKKVHGSITDLVLQLRQEIYLIPYDEINWNDQRHRCCKEDLFYPHTKVQDMLWDGLHYFSEPLFKYWPFTKLRVRSLKRAIELIRYYAEESRYITMGNVEKCFQMMCWWAENPNGDEFKHHLARVPDY…
CTI12_AA362290	PKPP01005201.1	MWELKIAEGDGPYLYSTNNFVGRQFWEFNPDAGSVEEKLEVERARQNFKYNRTNGGFHACGDLLMRRQLIKENRINLTSITPIRLREGEQVSLEAVTTAVRKAVRLHRAIQAKDGHWPAENAGPMFFTPPLVIALYISGTLNTILSEEHRKEMIRYFYNHQNDDGGWGFYIEGHSTMIGSALSYVALRLLGEGEDDGDGAITRARKWILDHGGANSIPSWGKVYLSVLGVYEWAGCNPLPPEFWLFPSAFPFHPAEMWCYCRTTYMPMSYLYGNRIQGPITHLVISLRKEIHLSPYEDINWNKQRNNCCKEDFYYPHSFLQDALWDSLHYLTEPFLRYWPFSKLRDRSLNRVVELMRYESEETRYMTIGCVEKSLQMMCWWAENPNGDEFKYHLARVPD…
CTI12_AA573430	PKPP01014795.1	MWRLKIADGGNNNPYLYSTNNFVGRQTWEFDPNYGTQEERDEVEQAHLHFWNHRHEVKACSDVLWRMQFIREKQFKQTIPQVKIEDGEEISYEKVTATLMRSVRLISALQADDGHWPAESSGPNYFIQPLVMCLYITGHLNSVITMEHRKEILRYLYCHQNEDGGWGFHIEGHSTMFGTVLSYICMRLLGEGCDGGLDGACTKARKWILDHGSATAIPSWGKTWLSVLGVCEWSGSNPMPPEFWIFPSFLPMHPAKMWCYTRLIYMPMSYLYGRRFVGPITPLIIQLRDELYTQPYSEISWKSIRHVCAKEDLYYPHPMMQDLLWDSLYIFTEPLFTRWPFNKLRKKALETTMNHIHYEDENSRYITIGSVEKALCMLACWIEDPNGVCFKKHLARIPD…
CTI12_AA467000	PKPP01008295.1	MWRLKIAEGRNDPYLYSTNNFVGRQIWEFDPNYGTPEERAEVERARVDFWNHRHEVKPSSDVLWRMQFLREKGFEQTIPQVKIEDGEEISYEKATTTLRRSVNFFAALQADDGHWPAENAGPLYFMQPLVICLYITGHLNTVFPAEYRKEILRYIYCHQNEDGGWGFHIEGHSTMFCTTLSYICMRLLGEGPDGGLDGACTKARKWILDHGSVTAIPSWGKTWLSILGVCEWAGTNPMPPEFWILPSFLPMYPAKMWCYCRLVYMPMSYLYGKRFVGPITPLILLLRDELYAQPYDEIKWRSIRHLCAKEDLYYPHPLLQDLMWDSLYVFTEPVLNHWPFNKLREKALQTTMKHIHYEDENSRYITIGSVEKALCMLACWVEDPNGVCFKKHIARIPDY…
CTI12_AA558240	PKPP01013436.1	MWKLKLSKGDDDPSVRSTNHHIGRQFWEFDPCAGTPEERFQIDFMQKEFFKNKLHVKHSSDLLMRFQFASENKVEMKKSQVQEEKNDDEVVVKASLKKALRFYSTLQGEDGSWPADYGGPLFLLPGLVIGLHVMGAKDAVLSVEHQREIRRYLYNHQNVDGGWGLHIEGHSTMFCTALNYVALRLLGEKMDGGEGSMTKARKWIIDHGSVTHIPSWGKLWLSVLGVYEWMGNNPLPPEMWLLPYFVPLHPGRMWCHTRMVYLPMSYLYGKRFVGPMSFTVLSLRRELYGSTLYHQVNWDLARNQCAKEDLYYPHPMIQDIIWGGLHKFAEPILMRWPFSKLRKKALDTVMEHIHYEDENTRYICIGPVNKVLNMLCCWIEDPKSPVNKRHLSRIKDYLW…
CTI12_AA406590	PKPP01006509.1	MWKLKIAEGGDPWLRTTNDHIGRQIWEFDPTLGSVEELAEIEKLRKTFRDNRFEKKHSADLLMRTQFAKENSVSVFPPKVNIKDVDDITEDKVTNVLRRAIGFHSTLQADDGHWPGDYGGPMFLLPGLVITLSITGALNAVLSKEHKREMCRYLYNHQNTDGGWGLHIEGHSTMFGSALNYVTLRLLGEGANDGEGAMEKGRKWILDHGGATAITSWGKFWLSVLGVFEWPGNNPLPPEMWLLPYFLPVHPGRMWCHCRMVYLPMSYLYGKRFVGPITSTVLALRKELFTVPYHDIDWNEARNLCAKEDLYYPHPLIQDVLWATLDKFVEPVLMSWPGKKLREKALRTAMEHIHYEDENTRYICIGPVNKVLNMLCCWVEDPNSEAFKLHLPRIQDYLW…
CTI12_AA171200	PKPP01001377.1	MWKLKIAEGGDPWLRTTNDHIGRQIWEFDPTLGSVEELAEIEKLRKTFRDNRFEKKHSADLLMRSQFAKENSVSVFPPKVNIKDVEDITEDKVTNVLRRAIGFHSTLQADDGHWPGDYGGPMFLLPGLVITLSITGALNAVLSKEHKREMCRYLYNHQNIDGGWGLHIEGHSTMFGSALNYVTLRLLGEGANDGEGAMEKGRKWILDHGGATAITSWGKFWLSVLGVFEWPGNNPLPPEMWLLPYFLPVHPGRMWCHCRMVYLPMSYLYGKRFVGPITSTVLALRKELFTVPYHDIDWNEARNLCAKEDLYYPHPLIQDVLWATLEKFVEPVLMSWPGKKLREKALRTAMEHIHYEDENTRYICIGPVNKVLNMLCCWVEDPNSEAFKLHLPRIQDYLW…
CTI12_AA156260	PKPP01001191.1	MVCKDKALRKENQIQEILKAIKLEETQEVTKEAVTTTLRRAISFYSTIQAHDGHWPAESAGPLFFLPPLVIALYVTGTMNAVLTPAHQQEIKRYIYNHQNEDGGWGLHIEGHSTMFGSVLSYITLRLLGEETDSGAEDMAVVKGRKWILDHGGAVGTPSWGKFWLTVLGVYEWGGCNPMPPEFWLLPNFFPVHPVYMPMSYLYGKRFVGRITRLVQALRQEIYTDPYHRINWNRARNTCAKEDLYYPHPLVQDMVCGVLHNVAEPILTRWPFSMLREKALKVAMEHVHYEDQCSTYLCIGSVEKVLCLIATWVEDPNGDAYKRHLARIPDYLWVAEDGMKMQSFGSQMWDAAFSIQAIMSSNLGEEYGPSLRKAHDFIKSSQVRKNPPGDFKKMYRHTS…
CTI12_AA549000	PKPP01012782.1	MTPPHFMHELITGNDAVDHEAEDVEGGTDEASFNRQQIPTQPATDHFALSLLKSKKMWKLKVSEDGSPWLRSTNNHYGRQVWEFDPELGSLEEIAEVEEARKTFVEKWFKQKHSSDILMRIQFAKENHHHSVLPQVEIKDVDDITEEKVANVLRRAIGFHSSLQEDDGHWPGDNGGPLFLLPGLNIDGGWGLHIEGHSTMFCSVLNYVSLRLLGVNNDEESIEMARIWILDHGGATATPSWGKLWLSVLGAYEWSGNNPLPPELWLLPYILPLYPGKVWCHARMVYLPMSYLHGKRFVGPITPTVLALRDELFTVPYHNIDWNETRNMCPKEYLYCPHTFIQKIIWATIDKIMEPIIMKWPGNKIREKALQRVMEHIHYEDENTQYICLSSVNKMLNMI…
CTI12_AA425640	PKPP01006759.1	MWELKIAEGDGPHLYSTNNFVGRQFWEFNPDAGSVEEKLEVERARQNFKYNRRNGGFHACGDLLMRRQLIKENRINLTSITPIRLREGEQVSLEAVTTAVRKAVRLHRAIQANDGHWPAENAGPMFFTPPLVIALYISGTLNTILSEEHRKEMIRYFYNHQNDDGGWGFYIEGHSTMIGSALSYVALRLLGEGEDDGDGAITRARNWILDHGGANSIPSWGKVYLSVLGVYEWAGCNPLPPEFWLFPSAFPFHPVSLSNIGIRAKVIDQGKNDSRESPARIRKKIKQIPVSLKRSTQKTVVNRSLIGERQNTTKLEKLYKSKSIVKSKKVQLLRTYGYWGVCFIYGTFFALRGLSSTGKTYDNSEAVRKGVKFLLSIQNEEGGWGESLLSCPTEVYTPL…
CTI12_AA578820	PKPP01015339.1	MKLIGIKRVITVQRFVIIHLGMAHITNHTHKFLHSIINIMHYALQEDLYYPHPLVQDILWGILHNVAEPILTHWPFSKLREKAIKVAMEHVHYNDECSRYLGIGIVVKVLSLLATWVEDPNGDAYKRHLARISDYFWVAEDGLKIQSFGSQMWDAAFAIQAILSSNLAEEYGHVLKKAHDFVKSSQVRNNPPGDYSKMYRHTSKGAWTFSMQDNGLQVSDCTAEGLKVALMYSQISPELVGEKLETERLYDAVNVILSLQSVNGGFPAWEPQRAYSWLEKFNPTEFFEDTLIEREYTECTSSAIQALTLFMKLHPGHRTMEIEDCISRAVNYIKDAQNPDGSWYGYWGICYTYGAWFAVDALVACGYNYHNSPAIQKSCEFLLSKQLSDGGWGESYLSS…
CTI12_AA464040	PKPP01008291.1	MSYLYGRKYHDPITDLVLQLRQEIHLTPCHKINWNKQRHTSDHLLKYWPVTKLREKALKRTLELTRYNAEESSVEKEFQIMCWWAENPNRDVFKHHLARLPDYLWLAEDGMKSQTFGSQLWTSAFATQATIASNMPEEYGDDSLKKSTFYLKESQLKQNPSDCTGEALKCLLLLSQMSDKISGEKVGDQRLYDAVNFLLYVQSPTTGGFAVWEPLIPHPYLQTLNPSEMFADIVVEREESVLQTHLSEILCILSRGGTLSGLSDRLNLFGSNWVIFCLVGHVECTTSVIALIEFRRLHLGHREKEIDKSVTNAVRYLENTQWQDGSWRVVGVRATSLVLVKFTHHWLAIRTNIVQTSWAMLGLMSAGQAERDPTPLHKAAKILVNAQVDNGDFPQENMT…
CTI12_AA329590	PKPP01004204.1	MWRLKIAQGGNDPYLYSTNNFAGRQTWEFDPSYGTPEEIAEVEQARLFFWNHRREVKPSSDVLWRMQFLREKKFKQRIPQVKVDDGEEISYDHATTTLRRSVHFFAALQAEDGHWPAENSGPMYFIQPLVICLYITGHLDSVFPAEHKKEILRYLFCHQNEDGGWGFHIEGHSTMFATTLSYICIRLLGEGPDGGLNGACSKARKWITDRGSATTIPSWGKLWLSVLGVQEWAGINPMPPEFWILPSFIPVHPAKMWCYCRLVYMPMSYLYGTRFVGPITPLVLELRNELYAQPHSEINWKNTRHLCAKEDLYYPPPLLQDLMWDSLYFLAEPLLTRWPFNKLRKEALKTTMKHIHYEDGNSRYITIGAVEKV
CTI12_AA329600	PKPP01004204.1	MVVFRSIVVAAVPLLSPEFVTAVVAGTPDTSWYVMQGKAEIVGQKLQHEQLSDALNIILSLQSKNGGLAAWEPSHTSAWLEILNPTEFFEDIVIEHEYVECTSSAMQTLVLFKKLYPKNRREEIECFLTGAAGYLEKVQMPDGSWYGEWGICFIYGTWFAIGGLVAIGKNYKNCLAIRKAVNFLLRTQLEDGGWGESYISCREKKYVPEEGGRSNLVQTAWAMMGLIHSKQAERDPMPLHRAAKLIINSQRKNGDFPEQKSTGCFKKNCALHFPLYKDIFPLWALADYRKKVLPQPHASCNYIQESRVQINT
CTI12_AA086960	PKPP01000517.1	MLSKFPSRTVGKPLDVTQLFDAVNVILSLQLLNPVENFGNVVIDYPCLECTSSAVQALAAFKKLYPNHRRDEVQRCIDKAVVFIEKEQQSDGSWYGTWGICFTYGTWFGIEGLVAGGRNYSNCDSIRKACNFLLQKQLVSGGWGESYLSCENKMYTNLEGDRSHIVNTAWALLALIDADQAKSDMKPLHLAALVLINSQMKNGDFPQQEISGVFHKNCMSTYAAYRNIFPIWALGEYRSRVLQSP
CTI12_AA618560	PKPP01022472.1	MGPKTRATVPWWRCPVAFSGTIWADHDGLRLENASHGTLLALSGCVFREHTSLEYELHDLHDSFSSLRLIQGDTSNSKLTIDISLFKRNDFAVIFSMYYRCSSILNEIHPTTIGDCELRRSTQQCNPESGGFAIWEPPVPKPYLQMLNPSELFADIVVVKELYPGHRQKEIEKNKQKPDGLWYGYWGVCFLYGTFFVLQDYLGYAWTGPFNYDDEVTKMHN
CTI12_AA161960	PKPP01001272.1	MFCNEIQEDLYYPHTIIQDFLWDGLHYLSEPLFKYLPVTKLREKALKRTLELTRYNAEESRYITMASVEKTLNPSEMFADIVVEREESVLQTHLLSEILCILSRGGTLSGLSNRLNLFGSNWKTPNGKTVHGKIMTYETNRYGYRGICFIYGTFFSLGGLESAGLTYKNCEAIRKGVRFLLSTQNEEGGWDESYKSCPSEIYTPLAGNSD
CTI12_AA374440	PKPP01005228.1	MRAIGEMSIPLGTHVLQYNKFRWLSRMSGDPLVEVTVISFYITGNLEIVFPAEYQKEIMPYLYPHQNEDGGWGFHIEWHSIKCCTTLSYICMRLLGEGPDGGLNGACTKERKYIPDHGSVTSIPSLGKTCLSESCNKNVYEPPQNSASCKNLLHIILQLNSSG
CTI12_AA440490	PKPP01007262.1	MASEGGWGESFESCPQEKFIPLEGNRKNLTQTSWAMLGLMLGGQAERDPTPLHKAAKLLINGQLDNGDFPQQDITGVYMKICMLHYPEYRNTFPLWALGEYRKRFWLPKQES
