# Supplementary material for: Genome-Wide Analysis of Oxidosqualene Cyclase Genes in Artemisia annua: Evolution, Expression, and Potential Roles in Triterpenoid Biosynthesis
Source: Curr Issues Mol Biol. 2025 Jul 14;47(7):545. doi: 10.3390/cimb47070545 (PMC12293385; doi:10.3390/cimb47070545)
Supplement: Supplementary file 1 [file cimb-47-00545-s001.zip › DataS2 Physical and chemical characteristics of the AaOSCs.xlsx]

## Sheet: Sheet1
ID	Chr	Length	MW	hydrophobicity	pI
CTI12_AA283780	PKPP01003148.1	1134	129840	-0.340476	6.62374
CTI12_AA207660	PKPP01009591.1	1121	126897	-0.389563	5.61495
CTI12_AA045070	PKPP01000209.1	887	101743	-0.47779	5.59121
CTI12_AA080300	PKPP01000467.1	885	101295	-0.381808	5.88397
CTI12_AA467020	PKPP01008295.1	786	89362.5	-0.16374	7.91838
CTI12_AA475450	PKPP01008713.1	770	88804.5	-0.406234	6.67582
CTI12_AA362290	PKPP01005201.1	767	88571.7	-0.380313	6.21389
CTI12_AA573430	PKPP01014795.1	762	87547.3	-0.313911	6.23252
CTI12_AA467000	PKPP01008295.1	761	87324.2	-0.303022	6.23574
CTI12_AA558240	PKPP01013436.1	760	87445.5	-0.323684	7.73322
CTI12_AA406590	PKPP01006509.1	758	86263.8	-0.245515	6.50804
CTI12_AA171200	PKPP01001377.1	758	86237.9	-0.230079	6.50821
CTI12_AA156260	PKPP01001191.1	692	79237.4	-0.323699	6.47281
CTI12_AA549000	PKPP01012782.1	609	69526.2	-0.346634	5.61421
CTI12_AA425640	PKPP01006759.1	493	55991.9	-0.420487	9.66973
CTI12_AA578820	PKPP01015339.1	492	56055.9	-0.19248	6.59857
CTI12_AA464040	PKPP01008291.1	433	49727	-0.269515	7.0848
CTI12_AA329590	PKPP01004204.1	373	43440.9	-0.362198	7.39241
CTI12_AA329600	PKPP01004204.1	312	35230.6	-0.160897	7.7431
CTI12_AA086960	PKPP01000517.1	245	27495.5	-0.12449	7.30723
CTI12_AA618560	PKPP01022472.1	221	25412.8	-0.337557	6.07827
CTI12_AA161960	PKPP01001272.1	210	24019.3	-0.338095	5.71418
CTI12_AA374440	PKPP01005228.1	163	18227.9	-0.202454	6.76402
CTI12_AA440490	PKPP01007262.1	112	12850.7	-0.591964	6.51352
