# Supplementary material for: Genome-Wide Analysis of Oxidosqualene Cyclase Genes in Artemisia annua: Evolution, Expression, and Potential Roles in Triterpenoid Biosynthesis
Source: Curr Issues Mol Biol. 2025 Jul 14;47(7):545. doi: 10.3390/cimb47070545 (PMC12293385; doi:10.3390/cimb47070545)
Supplement: Supplementary file 1 [file cimb-47-00545-s001.zip › TableS1 Information on the OSC genes of other plants within the OSC phylogenetic tree.xlsx]

## Sheet: Sheet1
Information on the OSC genes of other plants within the OSC phylogenetic tree
No.	Species	GenBank ID	Product	Gene Name
4	Artemisia annua	EU330197	β-Amyrin	AabAS(bAS)
2	Artemisia annua	AJE29378.1	Cycloartenol	AaCAS(CAS)
1	Artemisia annua	AJE29379.1	Lupeol	AaLUS(LUS)
3	Artemisia annua	AHF22084.1	Mixed products	AaOSC2(MPS)
5	Adiantum capillus-veneris	AB368375	Cycloartenol	AcACX(CAS)
6	Aralia elata	HM219225	β-Amyrin	AebAS(bAS)
7	Abies magnifica	AF216755	Cycloartenol	AmCAS1(CAS)
8	Avena strigosa	AJ311790	Cycloartenol	AsCS1(CAS)
9	Aster sedifolius	AY836006	β-Amyrin	AsOXA1(bAS)
10	Arabidopsis thaliana	At4g15370	Mixed products	AtBARS1(MPS)
11	Arabidopsis thaliana	At1g78950	β-Amyrin	AtbAS(bAS)
12	Arabidopsis thaliana	At2g07050	Cycloartenol	AtCAS(CAS)
13	Arabidopsis thaliana	At3g45130	Lanosterol	AtLAS1(LAS)
14	Arabidopsis thaliana	At5g42600	Mixed products	AtMRN1(MPS)
15	Arabidopsis thaliana	At4g15340	Mixed products	AtPEN1(MPS)
16	Arabidopsis thaliana	At5g36150	Mixed products	AtPEN3(MPS)
17	Arabidopsis thaliana	At1g78500	Mixed products	AtPEN6(MPS)
18	Bupleurum chinense	EU400220	β-Amyrin	BcbAS1(bAS)
19	Bruguiera gymnorrhiza	AB289585	β-Amyrin	BgbAS(bAS)
20	Betula platyphylla	AB055511	Lupeol	BpBPW(LUS)
21	Betula platyphylla	AB055509	Cycloartenol	BpBPX1(CAS)
22	Betula platyphylla	AB055510	Cycloartenol	BpBPX2(CAS)
23	Betula platyphylla	AB055512	β-Amyrin	BpBPY(bAS)
24	Centella asiatica	AY520819	Cycloartenol	CaCAS(CAS)
25	Cucurbita pepo	AB116238	Cucurbitadienol	CpCPQ(CS)
26	Cucurbita pepo	AB116237	Cycloartenol	CpCPX(CAS)
27	Catharanthus roseus	JN991165	α-Amyrin	CrAS(AS)
28	Costus speciosus	AB058507	Cycloartenol	CsOSC1(CAS)
29	Dioscorea zingiberensis	AM697885	Cycloartenol	DzCAS1(CAS)
30	Eleutherococcus senticosus	JQ400139	Cycloartenol	EsCAS(CAS)
31	Euphorbia tirucalli	AB206469	β-Amyrin	EtAS(bAS)
32	Glycyrrhiza glabra	AB037203	β-Amyrin	GgbAS1(bAS)
33	Glycyrrhiza glabra	AB025968	Cycloartenol	GgCAS1(CAS)
34	Glycyrrhiza glabra	AB116228	Lupeol	GgLUS1(LUS)
35	Gentiana straminea	FJ790411	β-Amyrin	GsAS1(bAS)
36	Glycyrrhiza uralensis	FJ627179	β-Amyrin	GubAS(bAS)
37	Glycyrrhiza uralensis	AB663343	Lupeol	GuLUP1(LUS)
38	Hedera helix	KU942522	β-Amyrin	HhbAS(bAS)
39	Ilex asprella	KM111167	α-Amyrin	IaAS1(AS)
40	Ilex asprella	KM111168	β-Amyrin	IaAS2(bAS)
41	Kandelia candel	AB292609	Cycloartenol	KcCAS(CAS)
42	Kandelia candel	AB257507	Mixed products	KcMS(MPS)
43	Kalanchoe daigremontiana	HM623872	Cycloartenol	KdCAS(CAS)
44	Kalopanax septemlobus	KT150523	β-Amyrin	KsbAS1(bAS)
45	Luffa cylindrica	AB033334	Cycloartenol	LcCAS1(CAS)
46	Lotus japonicus	AB181244	β-Amyrin	LjOSC1(bAS)
47	Lotus japonicus	AB181245	Lupeol	LjOSC3(LUS)
48	Lotus japonicus	AB181246	Cycloartenol	LjOSC5(CAS)
49	Lotus japonicus	AB244671	Lanosterol	LjOSC7(LAS)
50	Maytenus ilicifolia	KX147271	Cycloartenol	MiCAS1(CAS)
51	Maytenus ilicifolia	KX147270	Friedelin	MiFRS(FRS)
52	Monteverdia ilicifolia	MG677552	Friedelin	MiFRS2(FRS)
53	Monteverdia ilicifolia	MG677553	Friedelin	MiFRS3(FRS)
54	Medicago truncatula	AJ430607	β-Amyrin	MtbAS1(bAS)
55	Nigella sativa	FJ013228	β-Amyrin	NsbAS1(bAS)
56	Olea europaea	AB291240	α-Amyrin	OeOEA(AS)
57	Oryza sativa	MG932696	Orysatinol	OsOs
58	Oryza sativa	AK121211	Cycloartenol	OsOSC2(CAS)
59	Oryza sativa	AK070534	Mixed products	OsOSC8(MPS)
60	Oryza sativa	AK066327	Parkeol	OsPS
61	Populus davidiana	KY931453	Friedelin	PdFRS(FRS)
62	Panax ginseng	AB009029	Cycloartenol	PgPNX1(CAS)
63	Panax ginseng	AB009030	β-Amyrin	PgPNY1(bAS)
64	Panax ginseng	AB014057	β-Amyrin	PgPNY2(bAS)
65	Panax ginseng	AB009031	Lanosterol	PgPNZ1(LAS)
66	Panax japonicus	KP658156	β-Amyrin	PjbAS(bAS)
67	Polypodiodes niponica	AB530328	Cycloartenol	PnCAS(CAS)
68	Panax quinquefolius	JX262290	β-Amyrin	PqbAS2(bAS)
69	Pisum sativum	D89619	Cycloartenol	PsPEA(cas)
70	Pisum sativum	AB034802	β-Amyrin	PsPSY(bAS)
71	Polygala tenuifolia	EF107623	β-Amyrin	PtbAS(bAS)
72	Ricinus communis	DQ268870	Cycloartenol	RcCAS(CAS)
73	Rhizophora stylosa	AB292608	Cycloartenol	RsCAS(CAS)
74	Rhizophora stylosa	AB263204	Mixed products	RsM2(MPS)
75	Siraitia grosvenorii	HQ128567	Cucurbitadienol	SgCPQ(CS)
76	Solanum lycopersicum	HQ266579	β-Amyrin	SlTTS1(bAS)
77	Solanum lycopersicum	HQ266580	Mixed products	SlTTS2(MPS)
78	Theobroma cacao	EOY26230	β-Amyrin	TcbAS(bAS)
79	Taraxacum officinale	AB025345	Lupeol	ToTRW(LUS)
80	Tripterygium wilfordii	KY885467	Mixed products	TwOSC1(MPS)
81	Tripterygium wilfordii	KY885468	β-Amyrin	TwOSC2(bAS)
82	Tripterygium wilfordii	KY885469	Mixed products	TwOSC3(MPS)
83	Vaccaria hispanica	DQ915167	β-Amyrin	VhBS(bAS)
