# Supplementary material for: Genome-Wide Analysis of Oxidosqualene Cyclase Genes in Artemisia annua: Evolution, Expression, and Potential Roles in Triterpenoid Biosynthesis
Source: Curr Issues Mol Biol. 2025 Jul 14;47(7):545. doi: 10.3390/cimb47070545 (PMC12293385; doi:10.3390/cimb47070545)
Supplement: Supplementary file 1 [file cimb-47-00545-s001.zip › TableS2 Expression data for AaOSC genes under UV stress.xlsx]

## Sheet: Sheet1
Expression data for AaOSC genes under UV pressure
Gene ID	UV0_1	UV0_2	UV0_3	UV2_1	UV2_2	UV2_3	UV4_1	UV4_2	UV4_3	UV6_1	UV6_2	UV6_3
CTI12_AA618560	2.95	0.94	4.37	0	0	0	0	0	0	0	0	0
CTI12_AA578820	1.17	1.38	1.03	3.59	3.68	3.48	1.37	1.7	1.36	1.29	0.71	2.02
CTI12_AA573430	0	0	0	0	0	0	0.04	0.02	0.05	0	0.07	0.08
CTI12_AA558240	0	0	0	0	0	0	0	0	0	0	0	0
CTI12_AA549000	0	0	0	0	0	0	0	0	0	0	0	0
CTI12_AA207660	0.16	0.08	0.13	0.18	0.03	0.12	0.42	0.38	0.26	0.24	0.47	0.2
CTI12_AA475450	0	0	0	0	0	0	0	0	0	0	0	0
CTI12_AA467000	26.4	27.47	27.42	17.13	16.84	16.02	15.58	16.52	16.44	15.36	15.11	15.3
CTI12_AA467020	0	0	0	0	0	0	0	0.02	0	0	0	0
CTI12_AA464040	0	0	0	0	0	0	0	0	0	0	0	0
CTI12_AA440490	0	0	0	0	0	0	1.2	1.33	2.18	0	1.98	0.72
CTI12_AA425640	0	0	0	0	0	0	0	0	0	0	0	0
CTI12_AA406590	15.38	14.12	15	9.82	9.67	9.52	20.26	20.88	19.46	15.37	16.15	16.22
CTI12_AA374440	0.62	0	0	0.25	0	0	0	0	0	0	0	0
CTI12_AA362290	0	0	0	0	0	0	0	0	0	0	0	0
CTI12_AA329590	6.97	7.35	6.68	4.36	4.56	4.24	57.46	56.09	58.17	36.63	36	32.09
CTI12_AA329600	10.08	9.88	10.91	7.33	4.98	7.03	53.18	55.54	53.89	38.64	35.56	40.51
CTI12_AA283780	42.34	43.11	44.48	65.94	61.65	62.11	61.22	63.29	64.64	67.68	69.51	71.22
CTI12_AA171200	12.53	12.86	12.18	13.2	12.43	13.49	4.94	5.27	5.44	5.24	5.24	5.63
CTI12_AA161960	0	0	0	0	0	0	0	0	0	0	0	0
CTI12_AA156260	0.12	0.03	0.03	0	0.03	0	0.02	0.06	0.03	0	0	0
CTI12_AA086960	0	0	0	0	0	0	0	0	0	0	0	0
CTI12_AA080300	0	0	0	0	0	0	0	0	0	0	0	0
CTI12_AA045070	0	0	0	0	0	0	0	0	0	0	0	0
